# Supplementary material for: Development and Evaluation of a Set of Spike and Receptor Binding Domain-Based Enzyme-Linked Immunosorbent Assays for SARS-CoV-2 Serological Testing
Source: Diagnostics (Basel). 2021 Aug 20;11(8):1506. doi: 10.3390/diagnostics11081506 (PMC8393265; doi:10.3390/diagnostics11081506)
Supplement: Supplementary file 1 [file diagnostics-11-01506-s001.zip]

Archive with 1 entries (1 files):
- diagnostics-1288403-supplementary.pdf
